# Supplementary material for: Degradation of Resistant α-1,4-glucan by Vaginal Gardnerella Species is Associated with Bacterial Vaginosis
Source: Curr Microbiol. 2025 Sep 2;82(10):487. doi: 10.1007/s00284-025-04459-9 (PMC12405377; doi:10.1007/s00284-025-04459-9)
Supplement: Supplementary file 1 — Supplementary file1 (XLSX 602 KB) [file 284_2025_4459_MOESM1_ESM.xlsx]

## Sheet: overview azcl assay
96 well positie	FLORA nr	max azcl rate 3h	Florabuis nummer	nugent score	Soa poli diagnose	soa poli diagnoseBV	candida	Conc_GL	Conc_GP	Conc_GS	Conc_GV	BV	Name	Gv	Av	Lacto	Bact	Result	Interpretation
A01	1	0.201925	52	6	Vaginitis/candida		1	1030000	8960000	0	0	negatief	1	181528	2749.6	3.73894e+07	3.49572e+07	The relative concentrations of microbial DNA do not correspond to bacterial vaginosis.	G.vaginalis and/or A.vaginae are absent or concentration is much less than Lactobacillus spp. concentration
A02	2	0.772301	28	0				0	2050000	0	0	negatief	2	58564.8		2.10929e+08	218362036	The relative concentrations of microbial DNA do not correspond to bacterial vaginosis.	G.vaginalis and/or A.vaginae are absent or concentration is much less than Lactobacillus spp. concentration
A03	3	0.462606	27	7				0	0	0	556000	positief	3	1.28228e+08	5.59872e+07	2.03002e+08	6.75523e+08	The relative concentrations of microbial DNA correspond to bacterial vaginosis.	G.vaginalis and/or A.vaginae concentration is equal to or exceeds Lactobacillus spp. concentration
A04	4	0.779168	31	5				34700	136000000	945000000	0	negatief	4	7.8489e+06		2.21981e+08	306419288	The relative concentrations of microbial DNA do not correspond to bacterial vaginosis.	G.vaginalis and/or A.vaginae are absent or concentration is much less than Lactobacillus spp. concentration
A05	5	0.512198	30	8				0	23200000	795000	3890000	positief	5	1.16385e+06	7.39056e+06	35984.4	9.9673e+07	The relative concentrations of microbial DNA correspond to bacterial vaginosis.	G.vaginalis and/or A.vaginae concentration is equal to or exceeds Lactobacillus spp. concentration
A06	6	0.10178	76	6				0	0	0	19400000	positief	6	1.74406e+06		3803144	7.65837e+06	The relative concentrations of microbial DNA correspond to bacterial vaginosis.	G.vaginalis and/or A.vaginae concentration is equal to or exceeds Lactobacillus spp. concentration
A07	7	0.291479	6	7	Vaginitis/candida		1	24100000	355000000	0	24000000	positief	7	2.14399e+07	3.25683e+06	55901770	9.24443e+07	The relative concentrations of microbial DNA correspond to bacterial vaginosis.	G.vaginalis and/or A.vaginae concentration is equal to or exceeds Lactobacillus spp. concentration
A08	8	1.11326	19	4				0	0	0	419000	nb	8	13178.8	4417.2	775808	907206	Bacterial load decreased	The total number of bacteria reduced
A09	9	0.0991032	82	4				0	0	0	0	positief	9	6.13428e+06	1.29657e+06	2463.6	1.24931e+07	The relative concentrations of microbial DNA correspond to bacterial vaginosis.	G.vaginalis and/or A.vaginae concentration is equal to or exceeds Lactobacillus spp. concentration
A10	10	0.88296	62	4	Vaginitis/bacterieel	1		0	0	0	517000	intermediar	10	194597	346151	2.83531e+06	9.78145e+06	The relative concentrations of microbial DNA correspond to intermediate flora.	G.vaginalis and/or A.vaginae concentration is close to Lactobacillus spp. concentration
A11	11	0.13166	34	0				0	0	0	0	negatief	11	559.2		219165008	1.87837e+08	The relative concentrations of microbial DNA do not correspond to bacterial vaginosis.	G.vaginalis and/or A.vaginae are absent or concentration is much less than Lactobacillus spp. concentration
A12	12	0.0820274	279	3				0	0	0	0	negatief	12	2.37713e+06		2.91485e+07	28598506	The relative concentrations of microbial DNA do not correspond to bacterial vaginosis.	G.vaginalis and/or A.vaginae are absent or concentration is much less than Lactobacillus spp. concentration
B01	13	0.08814	105	4				6080000	57800000	0	0	negatief	13	7.8489e+06	144495	4.04525e+08	3.43054e+08	The relative concentrations of microbial DNA do not correspond to bacterial vaginosis.	G.vaginalis and/or A.vaginae are absent or concentration is much less than Lactobacillus spp. concentration
B02	14	0.221561	84	4				0	0	2090000	26500000	positief	14	1.20883e+06	1.38742e+06	727827	5.59624e+06	The relative concentrations of microbial DNA correspond to bacterial vaginosis.	G.vaginalis and/or A.vaginae concentration is equal to or exceeds Lactobacillus spp. concentration
B03	15	0.429406	24	0				0	0	2710000	0	negatief	15	1		1.90042e+07	1.74215e+07	The relative concentrations of microbial DNA do not correspond to bacterial vaginosis.	G.vaginalis and/or A.vaginae are absent or concentration is much less than Lactobacillus spp. concentration
B04	16	0.155362	78	5				0	230000000	0	0	positief	16	11111412	2.15468e+06	23460976	3.58456e+07	The relative concentrations of microbial DNA correspond to bacterial vaginosis.	G.vaginalis and/or A.vaginae concentration is equal to or exceeds Lactobacillus spp. concentration
B05	17	0.466243	115	2				3410000	0	0	0	intermediar	17	2.20351e+06		1.16984e+07	1.54637e+07	The relative concentrations of microbial DNA correspond to intermediate flora.	G.vaginalis and/or A.vaginae concentration is close to Lactobacillus spp. concentration
B06	18	1.1136	108	9	Vaginitis/bacterieel	1		216000000	12000000	114000000	0	positief	18	1.52407e+07	1.69997e+07	9.90921e+06	5.63146e+08	The relative concentrations of microbial DNA correspond to bacterial vaginosis.	G.vaginalis and/or A.vaginae concentration is equal to or exceeds Lactobacillus spp. concentration
B07	19	0.419504	119	7				2700000	739000	0	5000000	positief	19	610849	2.01359e+06	182123	8.15425e+06	The relative concentrations of microbial DNA correspond to bacterial vaginosis.	G.vaginalis and/or A.vaginae concentration is equal to or exceeds Lactobacillus spp. concentration
B08	20	0.245366	276	4				0	0	0	241000	nb	20	23572		391816	427298	Bacterial load decreased	The total number of bacteria reduced
B09	21	0.666121	300	7	Vaginitis/bacterieel	1		5490000	0	0	117000	intermediar	21	4172	579.2	28232.8	634443	The relative concentrations of microbial DNA correspond to flora alteration. unknown.	Lactobacillus spp. concentration is decreased; G.vaginalis and/or A.vaginae concentration is is much less than Bacteria concentration
B10	22	0.0780232	85	6				0	4250000	0	75600000	negatief	22	4.47226e+06	818078	2.23403e+08	2.15639e+08	The relative concentrations of microbial DNA do not correspond to bacterial vaginosis.	G.vaginalis and/or A.vaginae are absent or concentration is much less than Lactobacillus spp. concentration
B11	23	0.201286	277	1				0	0	0	0	nb	23	1		904270	873689	Bacterial load decreased	The total number of bacteria reduced
B12	24	0.477195	265	3				0	9470000	0	314000	negatief	24	431492		1.87631e+07	17641442	The relative concentrations of microbial DNA do not correspond to bacterial vaginosis.	G.vaginalis and/or A.vaginae are absent or concentration is much less than Lactobacillus spp. concentration
C01	25	0.116435	262	8				0	43800000	291000000	37700000	positief	25	3159120	9.0555e+06	593340	5.25592e+07	The relative concentrations of microbial DNA correspond to bacterial vaginosis.	G.vaginalis and/or A.vaginae concentration is equal to or exceeds Lactobacillus spp. concentration
C02	26	0.263682	257	7	Vaginitis/Candida		1	0	0	302000000	0	negatief	26	6.6176e+06	6.19736e+06	1.41078e+08	189019598	The relative concentrations of microbial DNA do not correspond to bacterial vaginosis.	G.vaginalis and/or A.vaginae are absent or concentration is much less than Lactobacillus spp. concentration
C03	27	0.143611	247	4				2040000	0	0	0	positief	27	91152.4	86362.4	227723	1.74215e+06	The relative concentrations of microbial DNA correspond to bacterial vaginosis.	G.vaginalis and/or A.vaginae concentration is equal to or exceeds Lactobacillus spp. concentration
C04	28	0.258826	292	2				0	0	0	81700000	positief	28	5.65044e+06	100918	8447402	1.66729e+07	The relative concentrations of microbial DNA correspond to bacterial vaginosis.	G.vaginalis and/or A.vaginae concentration is equal to or exceeds Lactobacillus spp. concentration
C05	29	0.219286	243	8	Vaginitis/Candida		1	357000000	0	166000000	6220000	negatief	29	766910	3.06425e+06	6.47435e+07	1.47993e+08	The relative concentrations of microbial DNA do not correspond to bacterial vaginosis.	G.vaginalis and/or A.vaginae are absent or concentration is much less than Lactobacillus spp. concentration
C06	30	0.274929	269	5				1010000	0	0	7310000	negatief	30	310632	4694.8	6.8865e+06	7.90242e+06	The relative concentrations of microbial DNA do not correspond to bacterial vaginosis.	G.vaginalis and/or A.vaginae are absent or concentration is much less than Lactobacillus spp. concentration
C07	31	0.542253	341	8	Vaginitis/bacterieel	1		174000000	0	0	72800000	intermediar	31	1.11819e+07	6.95355e+07	3.77091e+08	552645820	The relative concentrations of microbial DNA correspond to intermediate flora.	G.vaginalis and/or A.vaginae concentration is close to Lactobacillus spp. concentration
C08	32	0.103313	340	3				18800	0	0	0	negatief	32	4558	1236.4	5.88311e+07	5.35578e+07	The relative concentrations of microbial DNA do not correspond to bacterial vaginosis.	G.vaginalis and/or A.vaginae are absent or concentration is much less than Lactobacillus spp. concentration
C09	33	0.0286547	325	3				0	0	0	0	nb	33	1		386844	401312	Bacterial load decreased	The total number of bacteria reduced
C10	34	1.21284	330	5				28500000	0	0	10300000	negatief	34	426073		65158188	9.30261e+07	The relative concentrations of microbial DNA do not correspond to bacterial vaginosis.	G.vaginalis and/or A.vaginae are absent or concentration is much less than Lactobacillus spp. concentration
C11	35	0.0843537	302	8				280000	10600000	0	4820000	positief	35	1.68981e+06	649822	34853.6	1.62597e+07	The relative concentrations of microbial DNA correspond to bacterial vaginosis.	G.vaginalis and/or A.vaginae concentration is equal to or exceeds Lactobacillus spp. concentration
C12	36	0.398021	304	5	Vaginitis/Candida		1	0	0	16400000	0	negatief	36	6576		4.78584e+06	5.52646e+06	The relative concentrations of microbial DNA do not correspond to bacterial vaginosis.	G.vaginalis and/or A.vaginae are absent or concentration is much less than Lactobacillus spp. concentration
D01	37	0.292228	328	8				6900	0	1050000000	23800000	positief	37	1.94187e+06	4.47744e+06	3120260	8.79188e+07	The relative concentrations of microbial DNA correspond to bacterial vaginosis.	G.vaginalis and/or A.vaginae concentration is equal to or exceeds Lactobacillus spp. concentration
D02	38	0.0777126	332	1				0	0	2010000	2600000	negatief	38	106082	13231.6	4.38596e+07	3.76907e+07	The relative concentrations of microbial DNA do not correspond to bacterial vaginosis.	G.vaginalis and/or A.vaginae are absent or concentration is much less than Lactobacillus spp. concentration
D03	39	0.157606	322	6				25900	0	870000000	0	positief	39	1.24501e+07	1.6771e+07	8.96605e+07	1.80898e+08	The relative concentrations of microbial DNA correspond to bacterial vaginosis.	G.vaginalis and/or A.vaginae concentration is equal to or exceeds Lactobacillus spp. concentration
D04	40	0.186314	312	6				0	0	0	4560000	positief	40	392466		353769	1.05463e+06	The relative concentrations of microbial DNA correspond to bacterial vaginosis.	G.vaginalis and/or A.vaginae concentration is equal to or exceeds Lactobacillus spp. concentration
D05	41	0.276268	169	5	Vaginitis/Candida		1	12700000	0	0	512000000	positief	41	2.43286e+07	1.9865e+06	16513940	5.77458e+07	The relative concentrations of microbial DNA correspond to bacterial vaginosis.	G.vaginalis and/or A.vaginae concentration is equal to or exceeds Lactobacillus spp. concentration
D06	42	0.441504	170	4				0	0	0	0	positief	42	20254.4		62709.6	121835	The relative concentrations of microbial DNA correspond to bacterial vaginosis.	G.vaginalis and/or A.vaginae concentration is equal to or exceeds Lactobacillus spp. concentration
D07	43	0.05692	149	5	Vaginitis/Candida		1	4660000	2570000	12600000	10700000	intermediar	43	646601	391027	5004566	1.003e+07	The relative concentrations of microbial DNA correspond to intermediate flora.	G.vaginalis and/or A.vaginae concentration is close to Lactobacillus spp. concentration
D08	44	0.0705937	123	4				0	0	1120000	220000	nb	44	4674.4	4128	386844	775507	Bacterial load decreased	The total number of bacteria reduced
D09	45	0.132855	180	3				0	0	20500000	0	negatief	45	1		272295890	255444776	The relative concentrations of microbial DNA do not correspond to bacterial vaginosis.	G.vaginalis and/or A.vaginae are absent or concentration is much less than Lactobacillus spp. concentration
D10	46	0.0814242	194	0	Vaginitis/Candida		1	0	0	0	0	negatief	46	1		2.36615e+08	2.038e+08	The relative concentrations of microbial DNA do not correspond to bacterial vaginosis.	G.vaginalis and/or A.vaginae are absent or concentration is much less than Lactobacillus spp. concentration
D11	47	0.424344	206	8	Vaginitis/bacterieel	1		8030	497000000	448000000	12100000	positief	47	3.69207e+07	3.00262e+07	2.01281e+07	3.60712e+08	The relative concentrations of microbial DNA correspond to bacterial vaginosis.	G.vaginalis and/or A.vaginae concentration is equal to or exceeds Lactobacillus spp. concentration
D12	48	0.514265	195	7	Vaginitis/bacterieel	1		0	0	0	284000000	positief	48	4.11084e+07	2.94223e+08	1.78668e+08	1115896720	The relative concentrations of microbial DNA correspond to bacterial vaginosis.	G.vaginalis and/or A.vaginae concentration is equal to or exceeds Lactobacillus spp. concentration
E01	49	0.17976	237	7	Vaginitis/Candida		1	0	3890000	0	0	positief	49	9.13445e+06	1.7825e+07	55901770	1.12999e+08	The relative concentrations of microbial DNA correspond to bacterial vaginosis.	G.vaginalis and/or A.vaginae concentration is equal to or exceeds Lactobacillus spp. concentration
E02	50	0.34938	192	10	Vaginitis/bacterieel	1		0	22500000	273000000	20000000	positief	50	1.07885e+06	1.13233e+06	2.25313e+06	3.51772e+07	The relative concentrations of microbial DNA correspond to bacterial vaginosis.	G.vaginalis and/or A.vaginae concentration is equal to or exceeds Lactobacillus spp. concentration
E03	51	0.113093	186	1				2580	0	0	0	negatief	51	1279.6		7.69233e+07	68405330	The relative concentrations of microbial DNA do not correspond to bacterial vaginosis.	G.vaginalis and/or A.vaginae are absent or concentration is much less than Lactobacillus spp. concentration
E04	52	0.32788	210	6	Vaginitis/bacterieel	1		0	0	58100000	1900000	positief	52	85030.8	949512	563796	6.84053e+06	The relative concentrations of microbial DNA correspond to bacterial vaginosis.	G.vaginalis and/or A.vaginae concentration is equal to or exceeds Lactobacillus spp. concentration
E05	53	0.0953979	222	4				0	0	0	0	negatief	53	1		2.6095e+06	2.49114e+06	The relative concentrations of microbial DNA do not correspond to bacterial vaginosis.	G.vaginalis and/or A.vaginae are absent or concentration is much less than Lactobacillus spp. concentration
E06	54	0.105512	188	0	Vaginitis/Candida		1	6200000	0	0	19600000	negatief	54	791532		40885192	3.81666e+07	The relative concentrations of microbial DNA do not correspond to bacterial vaginosis.	G.vaginalis and/or A.vaginae are absent or concentration is much less than Lactobacillus spp. concentration
E07	55	0.164101	212	3				34700	0	0	1540000	negatief	55	66876.8	85200.4	2.2967e+06	4.75392e+06	The relative concentrations of microbial DNA do not correspond to bacterial vaginosis.	G.vaginalis and/or A.vaginae are absent or concentration is much less than Lactobacillus spp. concentration
E08	56	0.171341	189	1				0	3070000	20900000	105000	negatief	56	83433.6		3.18737e+07	34090834	The relative concentrations of microbial DNA do not correspond to bacterial vaginosis.	G.vaginalis and/or A.vaginae are absent or concentration is much less than Lactobacillus spp. concentration
E09	57	0.198992	226	3	Vaginitis/Candida		1	0	0	0	73500000	negatief	57	3.58477e+06	2434020	1.83289e+08	1.70966e+08	The relative concentrations of microbial DNA do not correspond to bacterial vaginosis.	G.vaginalis and/or A.vaginae are absent or concentration is much less than Lactobacillus spp. concentration
E10	58	0.1446	190	3	Vaginitis/bacterieel	1		1420000	0	0	46500000	positief	58	1.10647e+06	54861.2	35527.6	8.52036e+06	The relative concentrations of microbial DNA correspond to bacterial vaginosis.	G.vaginalis and/or A.vaginae concentration is equal to or exceeds Lactobacillus spp. concentration
E11	59	0.159588	191	0				0	0	0	0	positief	59	1	4.04494e+07	1.15746e+08	111589672	The relative concentrations of microbial DNA correspond to bacterial vaginosis.	G.vaginalis and/or A.vaginae concentration is equal to or exceeds Lactobacillus spp. concentration
E12	60	0.117096	41	10	Vaginitis/bacterieel	1		6690000	868000	0	8860000	positief	60	881310	7.34067e+06	4.10596e+06	3.40908e+08	The relative concentrations of microbial DNA correspond to bacterial vaginosis.	G.vaginalis and/or A.vaginae concentration is equal to or exceeds Lactobacillus spp. concentration
F01	61	0.420443	63	8				18100	463000000	790000000	26000000	positief	61	14766668	5.56093e+07	8.6659e+06	2.57052e+08	The relative concentrations of microbial DNA correspond to bacterial vaginosis.	G.vaginalis and/or A.vaginae concentration is equal to or exceeds Lactobacillus spp. concentration
F02	62	0.207797	113	8	Vaginitis/bacterieel	1		87300000	0	0	67300000	positief	62	9.30929e+06	1.88174e+08	1.47212e+07	5.63146e+08	The relative concentrations of microbial DNA correspond to bacterial vaginosis.	G.vaginalis and/or A.vaginae concentration is equal to or exceeds Lactobacillus spp. concentration
F03	63	0.173232	157	1				24400000	48600000	16000000	280000	negatief	63	2.63008e+06	1.41589e+07	4.68507e+08	4.87473e+08	The relative concentrations of microbial DNA do not correspond to bacterial vaginosis.	G.vaginalis and/or A.vaginae are absent or concentration is much less than Lactobacillus spp. concentration
F04	64	0.215354	178	1				0	12300000	2240000	0	intermediar	64	771772	1.2199e+06	8234412	9.59906e+06	The relative concentrations of microbial DNA correspond to intermediate flora.	G.vaginalis and/or A.vaginae concentration is close to Lactobacillus spp. concentration
F05	65	0.173347	183	2				0	5610000	0	2190000	negatief	65	190942	194655	9.17841e+06	8.68225e+06	The relative concentrations of microbial DNA do not correspond to bacterial vaginosis.	G.vaginalis and/or A.vaginae are absent or concentration is much less than Lactobacillus spp. concentration
F06	66	0.887124	193	9	Vaginitis/bacterieel	1		0	1500000	0	36100	positief	66	53605.6	2.36897e+06	24690.4	5.12565e+07	The relative concentrations of microbial DNA correspond to bacterial vaginosis.	G.vaginalis and/or A.vaginae concentration is equal to or exceeds Lactobacillus spp. concentration
F07	67	0.106475	198	3				0	0	6780000	0	negatief	67	1	45385.2	704961	1.21835e+06	The relative concentrations of microbial DNA do not correspond to bacterial vaginosis.	G.vaginalis and/or A.vaginae are absent or concentration is much less than Lactobacillus spp. concentration
F08	68	0.118279	199	2				0	0	0	0	intermediar	68	1	2.02727e+06	1.78288e+07	1.62597e+07	The relative concentrations of microbial DNA correspond to intermediate flora.	G.vaginalis and/or A.vaginae concentration is close to Lactobacillus spp. concentration
F09	69	0.252058	200	1	Vaginitis/Candida		1	0	0	2840000	673000	negatief	69	11396	2863.6	1.74906e+07	1.75311e+07	The relative concentrations of microbial DNA do not correspond to bacterial vaginosis.	G.vaginalis and/or A.vaginae are absent or concentration is much less than Lactobacillus spp. concentration
F10	70	0.204384	209	10				162000	646000	0	3060000	positief	70	1.08569e+06	4.04494e+06	821691	3.38776e+08	The relative concentrations of microbial DNA correspond to bacterial vaginosis.	G.vaginalis and/or A.vaginae concentration is equal to or exceeds Lactobacillus spp. concentration
F11	71	0.258575	219	9	Vaginitis/bacterieel	1		42500	10700000	2220000000	52200000	positief	71	4.47226e+06	4.38739e+07	1.31231e+07	2.82419e+08	The relative concentrations of microbial DNA correspond to bacterial vaginosis.	G.vaginalis and/or A.vaginae concentration is equal to or exceeds Lactobacillus spp. concentration
F12	72	0.350011	231	8	Vaginitis/bacterieel	1		90400000	14100000	0	2030000000	positief	72	5.74647e+07	4.44722e+07	1.1116e+07	1.62597e+08	The relative concentrations of microbial DNA correspond to bacterial vaginosis.	G.vaginalis and/or A.vaginae concentration is equal to or exceeds Lactobacillus spp. concentration
G01	73	0.265475	235	10	Vaginitis/bacterieel	1		164000	23400000	0	42500000	positief	73	1.11348e+06	3.04357e+06	790811	1.01567e+08	The relative concentrations of microbial DNA correspond to bacterial vaginosis.	G.vaginalis and/or A.vaginae concentration is equal to or exceeds Lactobacillus spp. concentration
G02	74	0.692167	236	9	Vaginitis/bacterieel	1		781000000	67100000	0	31600000	intermediar	74	5237756	31697864	1.24167e+08	3.93829e+08	The relative concentrations of microbial DNA correspond to intermediate flora.	G.vaginalis and/or A.vaginae concentration is close to Lactobacillus spp. concentration
G03	75	0.249452	239	8	Vaginitis/bacterieel	1		331000	533000	0	0	positief	75	95275.2	949512	65995.6	5.35578e+07	The relative concentrations of microbial DNA correspond to bacterial vaginosis.	G.vaginalis and/or A.vaginae concentration is equal to or exceeds Lactobacillus spp. concentration
G04	76	0.405475	248	10	Vaginitis/bacterieel	1		0	1330000	400000000	25100000	positief	76	762079	12034880	2.10033e+06	2.84196e+08	The relative concentrations of microbial DNA correspond to bacterial vaginosis.	G.vaginalis and/or A.vaginae concentration is equal to or exceeds Lactobacillus spp. concentration
G05	77	0.143122	251	9	Vaginitis/bacterieel	1		11100	0	280000000	0	positief	77	853896	4.15601e+06	7.43482e+06	5.59624e+07	The relative concentrations of microbial DNA correspond to bacterial vaginosis.	G.vaginalis and/or A.vaginae concentration is equal to or exceeds Lactobacillus spp. concentration
G06	78	0.478939	256	8	Vaginitis/bacterieel	1		13600	26400000	1020000000	255000000	positief	78	4.97952e+06	9.30416e+06	1.16984e+07	95990644	The relative concentrations of microbial DNA correspond to bacterial vaginosis.	G.vaginalis and/or A.vaginae concentration is equal to or exceeds Lactobacillus spp. concentration
G07	79	0.302733	260	8	Vaginitis/bacterieel	1		0	0	0	14400000	positief	79	256983	1.31425e+06	171954	1.47067e+07	The relative concentrations of microbial DNA correspond to bacterial vaginosis.	G.vaginalis and/or A.vaginae concentration is equal to or exceeds Lactobacillus spp. concentration
G08	80	0.149299	278	10				686000000	1670000	0	117000000	positief	80	14581192	1.20349e+08	1.01008e+07	3.32459e+08	The relative concentrations of microbial DNA correspond to bacterial vaginosis.	G.vaginalis and/or A.vaginae concentration is equal to or exceeds Lactobacillus spp. concentration
G09	81	0.127468	283	8	Vaginitis/bacterieel	1		0	17100000	284000000	45000000	positief	81	2.00422e+06	3.88388e+06	4293.6	4.0638e+07	The relative concentrations of microbial DNA correspond to bacterial vaginosis.	G.vaginalis and/or A.vaginae concentration is equal to or exceeds Lactobacillus spp. concentration
G10	82	0.185728	293	10	Vaginitis/bacterieel	1		0	29900000	0	4390000	intermediar	82	1.3804e+06	2.36897e+06	3.69151e+07	6.03384e+08	The relative concentrations of microbial DNA correspond to flora alteration. unknown.	Lactobacillus spp. concentration is decreased; G.vaginalis and/or A.vaginae concentration is is much less than Bacteria concentration
G12	83	0.539404	331	9	Vaginitis/bacterieel	1		36300	0	1800000000	519000000	positief	83	23129114	118729710	44140552	3.28314e+08	The relative concentrations of microbial DNA correspond to bacterial vaginosis.	G.vaginalis and/or A.vaginae concentration is equal to or exceeds Lactobacillus spp. concentration
H01	84	0.401006	333	9	Vaginitis/bacterieel	1	1	14000	0	1330000000	25200000	positief	84	2332484	8.52004e+06	1.57586e+06	8.79188e+07	The relative concentrations of microbial DNA correspond to bacterial vaginosis.	G.vaginalis and/or A.vaginae concentration is equal to or exceeds Lactobacillus spp. concentration
H02	85	0.521415	337	9	Vaginitis/bacterieel	1		5120000	41300000	737000000	460000000	positief	85	3.8106e+07	5.67507e+07	18289970	3.20177e+08	The relative concentrations of microbial DNA correspond to bacterial vaginosis.	G.vaginalis and/or A.vaginae concentration is equal to or exceeds Lactobacillus spp. concentration
H03	86	0.0497495	103	1	Vaginitis/Candida		1	233000	60800000	63900000	1580000	negatief	86	1.46119e+06	1.5254e+06	1.0585e+08	1.08143e+08	The relative concentrations of microbial DNA do not correspond to bacterial vaginosis.	G.vaginalis and/or A.vaginae are absent or concentration is much less than Lactobacillus spp. concentration
	p101	0.359107		0				0	0	0	0			970	1	43774851	47728307
	p264	1.04176		10				0	0	1270000000	238000000			1065	332	74104165	83024819
	p290	1.09559		10	Vaginitis/bacterieel	1		0	0	108000000	25600000			1	1	14881426	17247816
	p310	0.0908021		2				0	0	0	0			167828	1	62953503	67689189
	p32	0.575904		0				0	0	0	0			1	1	60107843	66366234
	p324	0.326248		4	Vaginitis/bacterieel	1		0	914000	2800000	43000			112325	15171	19104	1109494
	p334	0.706793		2				0	1140000	5510000	947000			40528605	25331576	25023477	564003771
	p338	0.203164		0	Vaginitis/Candida		1	0	0	680000	0			5227808	2302041	4651	66846596
	p71	0.167436		0				16300	0	0	11600000			756515	1	65909967	72682264
	p90	0.112184		0				0	0	0	0			1576	1	26155910	26723119
